# Supplementary material for: Genome-wide identification and characterization of the TIFY gene family in kiwifruit
Source: BMC Genomics. 2022 Mar 5;23:179. doi: 10.1186/s12864-022-08398-8 (PMC8897921; doi:10.1186/s12864-022-08398-8)
Supplement: Supplementary file 1 — Additional file 1. List of the identified TIFY family genes in kiwifruit. [file 12864_2022_8398_MOESM1_ESM.xlsx]

## Sheet: Sheet1
Table S1. List of the identified TIFY family genes in kiwifruit
Species name	Gene ID	Gene name	Chromosome location	CDS length(bp)	Protein length(aa)	pI	MW（Da）	Sub-cellular localization	TIFY motif	jas motif
A.eriantha	DTZ79_04g05010	AeZML1	Chr04:5471405..5478280 -	987	328	5.1	36436.6	nucleus	TLAFEG	No
	DTZ79_06g10710	AeZML2	Chr06:17736489..17741791 -	978	325	7.07	35245.5	nucleus	TLSFQG	Yes
	DTZ79_07g02860	AeZML3	Chr07:2952240..2959413 -	909	302	4.94	33279.8	nucleus	SLSFQG	Yes
	DTZ79_10g09540	AeZML4	Chr10:19387433..19393892 +	942	313	5.78	34610.6	nucleus	TLAFEG	Yes
	DTZ79_11g03100	AeZML5	Chr11:3618291..3625663 -	468	155	4.88	17127.9	nucleus	TLSFRG	Yes
	DTZ79_19g02970	AeZML6	Chr19:10316373..10322145 -	873	290	4.98	31531.6	nucleus	TLSFQG	Yes
	DTZ79_21g05530	AeZML7	Chr21:5954091..5960918 -	1071	356	5.11	39082.3	nucleus	TLAFEG	Yes
	DTZ79_23g18570	AeZML8	Chr23:22573224..22579815 -	849	282	6.26	31034	nucleus	TLSFQG	Yes
	DTZ79_23g18690	AeZML9	Chr23:22770114..22776544 -	942	313	8.77	34493.7	nucleus	TLSFQG	Yes
	DTZ79_06g00620	AeJAZ1	Chr06:611230..615269 +	786	261	9.01	29053.3	nucleus	TIFFNG	No
	DTZ79_06g15420	AeJAZ2	Chr06:23156193..23158158 +	387	128	10.28	14949.3	nucleus	TIFYNG	Yes
	DTZ79_09g00470	AeJAZ3	Chr09:668552..670853 -	750	249	9.62	27312.9	nucleus	TIFYGG	Yes
	DTZ79_11g10370	AeJAZ4	Chr11:16840229..16843072 +	807	268	9.31	29849.3	nucleus	TIFYGG	Yes
	DTZ79_13g04380	AeJAZ5	Chr13:4008651..4012424 +	531	176	9.64	19373.1	nucleus	TIFYKG	Yes
	DTZ79_16g12410	AeJAZ6	Chr16:24606947..24609444 -	1017	338	9.35	35774.8	nucleus	IILYAG	Yes
	DTZ79_18g11990	AeJAZ7	Chr18:21921776..21923626 +	426	141	9.94	16709.1	nucleus	TIFYNG	Yes
	DTZ79_20g14030	AeJAZ8	Chr20:21034766..21037292 +	819	272	7.81	29202.9	nucleus	TIFYAG	Yes
	DTZ79_22g09700	AeJAZ9	Chr22:18982637..18984976 +	405	134	9.47	15347.8	nucleus	TIFYNG	No
	DTZ79_25g01800	AeJAZ10	Chr25:7796534..7802153 +	801	266	9.21	28345.5	nucleus	TIFYGG	Yes
	DTZ79_27g08030	AeJAZ11	Chr27:9627043..9633114 +	1032	343	7.06	35972.7	nucleus	TIFYGG	Yes
	DTZ79_29g04010	AeJAZ12	Chr29:5225608..5231625 -	1071	356	8.36	37279.2	nucleus	TIFYAG	Yes
	DTZ79_29g13700	AeJAZ13	Chr29:23130022..23143417 -	2157	718	9.19	81201.2	nucleus	TIFYEG	Yes
	DTZ79_29g13830	AeJAZ14	Chr29:23380945..23383854 +	528	175	9.68	19473.4	nucleus	TIFYKG	Yes
	DTZ79_06g05290	AeTIFY1	Chr06:7203060..7210339 -	1227	408	8.64	43031	nucleus	TIFYGG	No
	DTZ79_20g01970	AeTIFY2	Chr20:2482498..2490736 -	1080	359	9.75	38073.8	nucleus	TIFYGG	No
	DTZ79_17g08960	AePPD1	Chr17:16348552..16352731 -	339	112	6.4	12309	nucleus	TIFYCG	No
	DTZ79_28g03670	AePPD2	Chr28:5452857..5461284 +	1029	342	8.77	38129.1	nucleus	TIFYCG	Yes
A.chinensis(Hongyang)	Actinidia00311.t1	AcZML1	Lachesis_group12(LG6):4007420..4022517 +	2295	764	5.92	84113.1	mitochondrion	TLSFQG	Yes
	Actinidia28027.t1	AcZML2	Lachesis_group16(LG7):17067090..17075528 +	915	304	5	33222.6	nucleus	SLSFQG	Yes
	Actinidia00643.t1	AcZML3	Lachesis_group2(LG19):103724..108792 +	819	272	8.13	30031.6	nucleus	TLSFQG	No
	Actinidia10272.t1	AcZML4	Lachesis_group26(LG21):5562295..5567886 -	1089	362	5.11	39640.8	nucleus	TLAFEG	Yes
	Actinidia18522.t1	AcJAZ1	Lachesis_group12(LG6):11158426..11159973 +	390	129	9.95	14919.2	nucleus	TIFYNG	Yes
	Actinidia34008.t1	AcJAZ2	Lachesis_group12(LG6):19755885..19760787 +	744	247	9.36	27601.3	nucleus	TIFFNG	Yes
	Actinidia09609.t1	AcJAZ3	Lachesis_group16(LG7):796483..799293 -	654	217	9.21	23963.1	nucleus	TIFFNG	Yes
	Actinidia29942.t1	AcJAZ4	Lachesis_group25(LG9):16697455..16699327 +	579	192	9.4	21737.4	nucleus	TIFYGG	No
	Actinidia32203.t1	AcJAZ5	Lachesis_group27(LG11):14967750..14970559 +	744	247	8.4	27205.3	nucleus	TIFYGG	Yes
	Actinidia22128.t1	AcJAZ6	Lachesis_group15(LG13):3867208..3871076 +	531	176	9.3	19254.9	nucleus	TICYKG	Yes
	Actinidia07706.t1	AcJAZ7	Lachesis_group6(LG18):2424606..2426099 -	363	120	9.75	13979.9	nucleus	TIFYNG	Yes
	Actinidia39007.t1	AcJAZ8	Lachesis_group2(LG19):12161819..12165224 +	768	255	8.27	27752.2	nucleus	TIFYAG	Yes
	Actinidia30242.t1	AcJAZ9	Lachesis_group18(LG20):16492803..16495224 +	795	264	7.81	28419	nucleus	TIFYAG	Yes
	Actinidia39583.t1	AcJAZ10	Lachesis_group17(LG22):16933768..16935808 +	375	124	9.64	14201.3	nucleus	TIFYNG	Yes
	Actinidia12384.t1	AcJAZ11	Lachesis_group14(LG25):13032818..13038720 -	1239	412	7.19	44014	nucleus	TIFYGR	Yes
	Actinidia30601.t1	AcJAZ12	Lachesis_group10(LG29):2852789..2928783 -	636	211	9.59	23589.9	nucleus	TIFYKG	Yes
	Actinidia15640.t1	AcJAZ13	Contig00986:105291..106674 +	324	107	7.75	12219.9	nucleus	TIFYNG	No
	Actinidia13429.t1	AcTIFY1	Lachesis_group12(LG6):13838210..13854976 -	1221	406	7.13	42364.9	nucleus	TIFYGG	No
	Actinidia13280.t1	AcTIFY2	Lachesis_group18(LG20):2222181..2228301 -	876	291	9.61	30799.4	nucleus	TIFYGG	No
	Actinidia19959.t1	AcPPD1	Lachesis_group19(LG17):14868091..14877342 -	1011	336	8.77	37442	nucleus	TIFYCG	Yes
	Actinidia09108.t1	AcPPD2	Lachesis_group24(LG28):13057343..13063098 -	1029	342	8.4	38278.1	nucleus	TIFYCG	Yes
Note: Chromosome location of A.chinensis(Hongyang) was referred to Wu et al. Horticulture Research (2019) 6:117.
