# Supplementary material for: Genome-wide identification and characterization of the TIFY gene family in kiwifruit
Source: BMC Genomics. 2022 Mar 5;23:179. doi: 10.1186/s12864-022-08398-8 (PMC8897921; doi:10.1186/s12864-022-08398-8)
Supplement: Supplementary file 2 — Additional file 2. Analysis of cis-elements in promoter regions of kiwifruit TIFYs. [file 12864_2022_8398_MOESM2_ESM.xlsx]

## Sheet: Sheet1
Table S2 Analysis of cis-elements in promoter regions of kiwifruit TIFYs
	Gene name	Stress-response cis-elements						Hormone response									Plant growth and development
TIFY family		MBS	LTR	ARE	TC-rich	WUN-motif	G-Box	P-box	GARE-motif	TATC-box	CGTCA-motif	TGACG-motif	TGA-element	AuxRR-core	ABRE	TCA	O2-site	CAT-box	CCGTCC motif	circadian	GCN4-motif	RY-element	total
AeTIFY	AeJAZ1			√		√	√					√	√		√	√				√	√		9
	AeJAZ2			√			√	√				√	√	√	√								7
	AeJAZ3	√		√	√	√	√						√		√								7
	AeJAZ4		√	√		√	√				√	√			√	√		√					9
	AeJAZ5			√	√		√		√		√	√		√	√	√					√		10
	AeJAZ6	√	√	√		√	√	√	√		√	√			√	√	√						12
	AeJAZ7		√	√		√	√				√	√	√		√		√					√	10
	AeJAZ8	√		√		√	√								√			√					6
	AeJAZ9	√		√			√				√	√	√		√	√				√	√	√	11
	AeJAZ10	√	√	√	√	√	√				√	√	√		√	√	√	√		√			14
	AeJAZ11		√	√	√	√	√	√			√	√			√	√							10
	AeJAZ12	√		√		√		√	√		√	√		√		√	√						10
	AeJAZ13		√	√			√				√	√	√		√	√		√					9
	AeJAZ14			√		√	√								√	√	√	√	√				8
	AePPD1	√		√	√	√	√			√	√	√	√	√	√		√	√					13
	AePPD2	√	√	√		√	√			√	√	√	√		√		√	√					12
	AeTIFY1		√				√	√				√			√	√	√	√					8
	AeTIFY2		√	√	√		√	√			√	√			√	√	√						10
	AeZML1		√	√		√	√			√		√			√		√			√			9
	AeZML2	√		√	√		√		√	√					√		√	√					9
	AeZML3			√			√	√		√	√	√			√		√	√	√		√		11
	AeZML4			√		√	√	√	√	√	√	√	√										9
	AeZML5	√		√	√	√	√	√	√		√	√		√	√			√					12
	AeZML6		√	√			√			√	√	√		√	√	√		√	√				11
	AeZML7		√	√	√		√			√	√	√	√		√	√				√			11
	AeZML8		√	√	√		√									√				√			6
	AeZML9		√	√	√		√									√				√			6
	total	10	14	26	11	15	26	9	6	8	17	21	11	6	23	16	12	12	3	7	4	2
AcTIFY	AcJAZ1			√		√	√				√	√		√	√	√				√			9
	AcJAZ2			√		√	√				√	√			√	√	√			√	√		10
	AcJAZ3	√		√		√	√				√	√			√				√				8
	AcJAZ4	√		√	√		√				√	√	√		√	√		√			√		11
	AcJAZ5			√	√	√	√			√	√	√			√	√	√	√	√				12
	AcJAZ6			√	√	√	√	√	√		√	√		√	√								10
	AcJAZ7	√		√		√	√				√	√			√							√	8
	AcJAZ8		√	√	√		√						√		√	√							7
	AcJAZ9	√		√			√		√	√			√		√			√					8
	AcJAZ10				√		√						√		√	√					√	√	7
	AcJAZ11		√	√		√	√				√	√			√								7
	AcJAZ12		√	√	√	√	√				√	√			√		√						9
	AcJAZ13			√		√	√				√	√		√	√	√				√			9
	AcPPD1			√	√		√			√			√	√	√		√	√	√			√	11
	AcPPD2	√	√	√			√			√	√	√	√		√	√	√		√				12
	AcTIFY1						√	√			√	√			√		√			√			7
	AcTIFY2	√		√			√	√			√	√			√	√	√						9
	AcZML1	√		√		√	√		√		√	√			√					√			9
	AcZML2			√		√					√	√			√			√	√			√	8
	AcZML3		√	√	√	√		√			√	√				√	√		√				10
	AcZML4		√	√			√			√	√	√	√		√					√			9
	total	7	6	19	8	12	19	4	3	5	17	17	7	4	20	10	8	5	6	6	3	4
