# Supplementary material for: Genome-wide identification and characterization of the TIFY gene family in kiwifruit
Source: BMC Genomics. 2022 Mar 5;23:179. doi: 10.1186/s12864-022-08398-8 (PMC8897921; doi:10.1186/s12864-022-08398-8)
Supplement: Supplementary file 3 — Additional file 3. Segmentally and tandemly duplicated kiwifruit TIFY gene pairs. [file 12864_2022_8398_MOESM3_ESM.xlsx]

## Sheet: Sheet1
Table S3 Segmentally and tandemly duplicated kiwifruit TIFY gene pairs
Family Name	Gene Name	Gene ID	Gene Name	Gene ID	Duplication Type	Ka	Ks	Ka/Ks
AeTIFY	AeZML1	DTZ79_04g05010	AeZML3	DTZ79_07g02860	Segmental duplication	0.5459	51.8001	0.5459
	AeZML1	DTZ79_04g05010	AeZML4	DTZ79_10g09540	Segmental duplication	0.265105	0.606094	0.437399
	AeZML1	DTZ79_04g05010	AeZML7	DTZ79_21g05530	Segmental duplication	0.134318	0.250448	0.536311
	AeJAZ1	DTZ79_06g00620	AeJAZ5	DTZ79_13g04380	Segmental duplication	0.257419	0.973971	0.264299
	AeZML2	DTZ79_06g10710	AeZML6	DTZ79_19g02970	Segmental duplication	0.12356	0.262301	0.471063
	AeZML2	DTZ79_06g10710	AeZML7	DTZ79_21g05530	Segmental duplication	0.4348	5.5679	0.0781
	AeZML3	DTZ79_07g02860	AeZML6	DTZ79_19g02970	Segmental duplication	0.102762	0.478634	0.214699
	AeJAZ3	DTZ79_09g00470	AeJAZ4	DTZ79_11g10370	Segmental duplication	0.413597	2.79434	0.148012
	AePPD1	DTZ79_17g08960	AePPD2	DTZ79_28g03670	Segmental duplication	0.238736	0.380352	0.627671
	AeJAZ7	DTZ79_18g11990	AeJAZ9	DTZ79_22g09700	Segmental duplication	0.13125	0.36635	0.358265
	AeJAZ10	DTZ79_25g01800	AeJAZ11	DTZ79_27g08030	Segmental duplication	0.169887	0.313137	0.542532
	AeZML8	DTZ79_23g18570	AeZML9	DTZ79_23g18690	tandem duplication	0.0600604	0.104517	0.574649
AcTIFY	AcJAZ12	Actinidia30601.t1	AcJAZ2	Actinidia34008.t1	Segmental duplication	0.186904	0.706327	0.264613
	AcJAZ12	Actinidia30601.t1	AcJAZ6	Actinidia22128.t1	Segmental duplication	0.0958324	0.365722	0.262037
	AcJAZ12	Actinidia30601.t1	AcJAZ3	Actinidia09609.t1	Segmental duplication	0.192194	0.612929	0.313566
	AcJAZ2	Actinidia34008.t1	AcJAZ6	Actinidia22128.t1	Segmental duplication	0.216931	0.814465	0.266348
	AcJAZ2	Actinidia34008.t1	AcJAZ3	Actinidia09609.t1	Segmental duplication	0.0547453	0.106586	0.513624
	AcZML1	Actinidia00311.t1	AcZML2	Actinidia28027.t1	Segmental duplication	0.0958278	0.45831	0.20909
	AcJAZ1	Actinidia18522.t1	AcJAZ10	Actinidia39583.t1	Segmental duplication	0.216752	1.04757	0.206908
	AcTIFY1	Actinidia13429.t1	AcTIFY2	Actinidia13280.t1	Segmental duplication	0.0796633	0.0980777	0.812247
	AcZML1	Actinidia00311.t1	AcZML4	Actinidia10272.t1	Segmental duplication	0.356198	3.93899	0.0904288
	AcJAZ1	Actinidia18522.t1	AcJAZ7	Actinidia07706.t1	Segmental duplication	0.277936	1.32891	0.209146
	AcJAZ6	Actinidia22128.t1	AcJAZ3	Actinidia09609.t1	Segmental duplication	0.198133	0.698826	0.283522
	AcZML2	Actinidia28027.t1	AcZML4	Actinidia10272.t1	Segmental duplication	0.4019	4.8428	0.083
	AcJAZ10	Actinidia39583.t1	AcJAZ7	Actinidia07706.t1	Segmental duplication	0.0811334	0.253276	0.320336
	AcJAZ9	Actinidia30242.t1	AcJAZ4	Actinidia29942.t1	Segmental duplication	0.416279	0.922693	0.451156
	AcJAZ9	Actinidia30242.t1	AcJAZ5	Actinidia32203.t1	Segmental duplication	0.454334	2.86108	0.158798
	AcPPD1	Actinidia19959.t1	AcPPD2	Actinidia09108.t1	Segmental duplication	0.0264403	0.10338	0.255759
	AcJAZ4	Actinidia29942.t1	AcJAZ5	Actinidia32203.t1	Segmental duplication	0.61	49.3102	0.0124
