# Supplementary material for: Genome-wide identification and characterization of the TIFY gene family in kiwifruit
Source: BMC Genomics. 2022 Mar 5;23:179. doi: 10.1186/s12864-022-08398-8 (PMC8897921; doi:10.1186/s12864-022-08398-8)
Supplement: Supplementary file 4 — Additional file 4. One-to-one orthologous relationships between A. eriantha and other five plant species. [file 12864_2022_8398_MOESM4_ESM.xlsx]

## Sheet: A. eriantha-tea
Table S4 One-to-one orthologous relationships between A. eriantha and other five plant species
AeTIFY Gene ID	Genomic location	Gene ID	Genomic location	Ka	Ks	Ka/Ks
DTZ79_04g05010	Chr04	rna-gnl|WGS:JACBKZ|W09g020643_mrna	Chr9	0.190236	0.533401	0.356647
DTZ79_06g00620	Chr06	rna-gnl|WGS:JACBKZ|W03g006212_mrna	Chr3	0.269499	0.737917	0.365216
DTZ79_06g00620	Chr06	rna-gnl|WGS:JACBKZ|W10g021455_mrna	Chr10	0.241211	0.739315	0.326263
DTZ79_06g10710	Chr06	rna-gnl|WGS:JACBKZ|W08g017984_mrna	Chr8	0.176937	0.556834	0.317756
DTZ79_06g10710	Chr06	rna-gnl|WGS:JACBKZ|W12g024820_mrna	Chr12	0.15952	0.622369	0.25631
DTZ79_09g00470	Chr09	rna-gnl|WGS:JACBKZ|W02g003642_mrna	Chr2	0.178736	0.854775	0.209102
DTZ79_11g10370	Chr11	rna-gnl|WGS:JACBKZ|W02g003642_mrna	Chr2	0.423126	4.56835	0.0926212
DTZ79_11g10370	Chr11	rna-gnl|WGS:JACBKZ|W14g028343_mrna	Chr14	0.250509	0.662626	0.378055
DTZ79_13g04380	Chr13	rna-gnl|WGS:JACBKZ|W03g006212_mrna	Chr3	0.490709	1.47167	0.333436
DTZ79_13g04380	Chr13	rna-gnl|WGS:JACBKZ|W10g021455_mrna	Chr10	0.299483	0.785291	0.381366
DTZ79_17g08960	Chr17	rna-gnl|WGS:JACBKZ|W15g031805_mrna	Chr15	0.25907	0.408064	0.634875
DTZ79_19g02970	Chr19	rna-gnl|WGS:JACBKZ|W08g017984_mrna	Chr8	0.119191	0.466615	0.255438
DTZ79_19g02970	Chr19	rna-gnl|WGS:JACBKZ|W12g024820_mrna	Chr12	0.0816869	0.473237	0.172613
DTZ79_20g01970	Chr20	rna-gnl|WGS:JACBKZ|W13g027763_mrna	Chr13	0.172856	0.529213	0.326629
DTZ79_20g14030	Chr20	rna-gnl|WGS:JACBKZ|W02g003642_mrna	Chr2	0.143152	0.620873	0.230566
DTZ79_20g14030	Chr20	rna-gnl|WGS:JACBKZ|W14g028343_mrna	Chr14	0.431015	2.17541	0.19813
DTZ79_21g05530	Chr21	rna-gnl|WGS:JACBKZ|W09g020643_mrna	Chr9	0.137894	0.310967	0.443436
DTZ79_25g01800	Chr25	rna-gnl|WGS:JACBKZ|W11g023904_mrna	Chr11	0.226259	0.418324	0.540871
DTZ79_28g03670	Chr28	rna-gnl|WGS:JACBKZ|W15g031805_mrna	Chr15	0.196431	0.360662	0.54464

## Sheet: A.eriantha-tomato
AeTIFY Gene ID	Genomic location	Gene ID	Genomic location	Ka	Ks	Ka/Ks
DTZ79_04g05010	Chr04	rna-XM_004231318.4	Chr1	0.481801	2.27082	0.212171
DTZ79_04g05010	Chr04	rna-XM_010321920.3	Chr4	0.349094	1.47464	0.236731
DTZ79_06g10710	Chr06	rna-XM_004230522.4	Chr1	0.193098	1.74217	0.110838
DTZ79_06g10710	Chr06	rna-NM_001278991.1	Chr10	0.249704	1.35375	0.184453
DTZ79_07g02860	Chr07	rna-XM_004230522.4	Chr1	0.22574	1.91417	0.117931
DTZ79_07g02860	Chr07	rna-NM_001278991.1	Chr10	0.262307	1.13195	0.231731
DTZ79_09g00470	Chr09	rna-XM_004243648.3	Chr7	0.367751	2.287	0.160801
DTZ79_09g00470	Chr09	rna-NM_001247954.1	Chr12	0.4253	4.8157	0.0883
DTZ79_10g09540	Chr10	rna-XM_004231318.4	Chr1	0.452556	1.55811	0.290452
DTZ79_10g09540	Chr10	rna-XM_026030825.1	Chr4	0.6388	4.3437	0.1471
DTZ79_11g10370	Chr11	rna-NM_001247294.2	Chr3	0.478207	2.92092	0.163718
DTZ79_11g10370	Chr11	rna-XM_004243648.3	Chr7	0.5104	6.2386	0.0818
DTZ79_11g10370	Chr11	rna-XM_004252359.4	Chr12	0.501299	1.55013	0.323391
DTZ79_11g10370	Chr11	rna-NM_001247954.1	Chr12	0.539529	1.94314	0.277659
DTZ79_13g04380	Chr13	rna-XM_026028982.1	Chr1	0.5904	51.2223	0.0115
DTZ79_16g12410	Chr16	rna-XM_004235723.4	Chr3	0.331113	1.01466	0.326331
DTZ79_17g08960	Chr17	rna-XM_010324750.3	Chr6	0.575853	1.29181	0.445771
DTZ79_17g08960	Chr17	rna-XM_004247150.4	Chr9	0.433268	0.752112	0.576068
DTZ79_18g11990	Chr18	rna-XM_010326543.3	Chr8	0.298469	2.22738	0.134
DTZ79_19g02970	Chr19	rna-XM_004230522.4	Chr1	0.200941	1.78592	0.112514
DTZ79_19g02970	Chr19	rna-NM_001278991.1	Chr10	0.24302	1.34627	0.180514
DTZ79_20g14030	Chr20	rna-XM_004243648.3	Chr7	0.311578	1.53193	0.203389
DTZ79_20g14030	Chr20	rna-NM_001247954.1	Chr12	0.43325	2.53241	0.171082
DTZ79_21g05530	Chr21	rna-XM_004230522.4	Chr1	0.4506	50.6803	0.0089
DTZ79_21g05530	Chr21	rna-XM_026030825.1	Chr4	0.5522	3.2797	0.1684
DTZ79_22g09700	Chr22	rna-XM_010326543.3	Chr8	0.451343	2.22285	0.203047
DTZ79_25g01800	Chr25	rna-XM_010319438.3	Chr1	0.347996	1.14671	0.303472
DTZ79_28g03670	Chr28	rna-XM_010324750.3	Chr6	0.334191	0.962245	0.347303
DTZ79_28g03670	Chr28	rna-XM_004247150.4	Chr9	0.333926	0.819202	0.407623

## Sheet: A.eriantha-grape
AeTIFY Gene ID	Genomic location	Gene ID	Genomic location	Ka	Ks	Ka/Ks
DTZ79_04g05010	Chr04	rna-XM_002283717.3	Chr18	0.624469	2.73381	0.228425
DTZ79_06g00620	Chr06	rna-XM_002262714.3	Chr1	0.391826	1.39569	0.28074
DTZ79_06g10710	Chr06	rna-XM_002283717.3	Chr18	0.326595	1.38695	0.235476
DTZ79_06g10710	Chr06	rna-XM_002270325.4	NW_003724155.1	0.209556	1.358	0.154312
DTZ79_09g00470	Chr09	rna-XM_002277121.3	Chr11	0.27079	1.05609	0.256409
DTZ79_11g03100	Chr11	rna-XM_002283717.3	Chr18	0.288468	1.88866	0.152737
DTZ79_11g10370	Chr11	rna-XM_002272327.4	Chr9	0.420697	1.6122	0.260946
DTZ79_11g10370	Chr11	rna-XM_002277121.3	Chr11	0.419279	1.38276	0.30322
DTZ79_13g04380	Chr13	rna-XM_002262714.3	Chr1	0.317492	1.54909	0.204954
DTZ79_17g08960	Chr17	rna-XM_010647812.2	NW_003724203.1	0.428652	1.69859	0.252358
DTZ79_18g11990	Chr18	rna-XM_002277733.4	Chr10	0.230241	1.01116	0.227701
DTZ79_19g02970	Chr19	rna-XM_002283717.3	Chr18	0.361215	1.61726	0.22335
DTZ79_19g02970	Chr19	rna-XM_002270325.4	NW_003724155.1	0.182943	1.23167	0.148532
DTZ79_20g01970	Chr20	rna-XM_002282380.4	Chr4	0.283237	0.879072	0.3222
DTZ79_20g14030	Chr20	rna-XM_002272327.4	Chr9	0.432471	1.31037	0.330037
DTZ79_20g14030	Chr20	rna-XM_002277121.3	Chr11	0.220674	1.06289	0.207618
DTZ79_21g05530	Chr21	rna-XM_002283717.3	Chr18	0.49614	2.03167	0.244203
DTZ79_22g09700	Chr22	rna-XM_002277733.4	Chr10	0.282884	1.10979	0.254899
DTZ79_23g18570	Chr23	rna-XM_002263671.4	Chr9	0.234912	0.710268	0.330736
DTZ79_25g01800	Chr25	rna-XM_002284819.2	Chr1	0.376047	0.907607	0.414328
DTZ79_27g08030	Chr27	rna-XM_002284819.2	Chr1	0.260086	0.908486	0.286285
DTZ79_27g08030	Chr27	rna-XM_002282652.4	Chr17	0.446192	1.39044	0.320899
DTZ79_28g03670	Chr28	rna-XM_010651656.2	Chr5	0.403812	1.09337	0.369328
DTZ79_28g03670	Chr28	rna-XM_010647812.2	NW_003724203.1	0.252711	0.606158	0.416905
DTZ79_29g04010	Chr29	rna-XM_002284819.2	Chr1	0.22492	0.78509	0.286489

## Sheet: A. eriantha-Arabidopsis
AeTIFY Gene ID	Genomic location	AtTIFY Gene ID	Genomic location	Ka	Ks	Ka/Ks
DTZ79_04g05010	Chr04	rna-NM_001203892.1	Chr4	0.7189	7.8931	0.0911
DTZ79_06g00620	Chr06	rna-NM_001343262.1	Chr5	0.469049	1.50976	0.310678
DTZ79_11g03100	Chr11	rna-NM_001203892.1	Chr4	0.40466	2.64325	0.153092
DTZ79_11g10370	Chr11	rna-NM_105904.4	Chr1	0.561695	2.05705	0.273058
DTZ79_13g04380	Chr13	rna-NM_001343262.1	Chr5	0.347649	1.99024	0.174677
DTZ79_16g12410	Chr16	rna-NM_112667.4	Chr3	0.512958	1.39037	0.368935
DTZ79_18g11990	Chr18	rna-NM_102753.4	Chr1	0.4087	5.0286	0.0813
DTZ79_18g11990	Chr18	rna-NM_129014.4	Chr2	0.573906	1.61909	0.354461
DTZ79_20g01970	Chr20	rna-NM_119409.4	Chr4	0.536774	2.56376	0.20937
DTZ79_20g14030	Chr20	rna-NM_001332386.1	Chr1	0.415046	1.72331	0.240842
DTZ79_20g14030	Chr20	rna-NM_105904.4	Chr1	0.606333	2.26611	0.267565
DTZ79_21g05530	Chr21	rna-NM_001203892.1	Chr4	0.5594	5.172	0.1082
DTZ79_22g09700	Chr22	rna-NM_102753.4	Chr1	0.552	53.9001	0.0102
DTZ79_22g09700	Chr22	rna-NM_129014.4	Chr2	0.434085	1.91417	0.226775
DTZ79_28g03670	Chr28	rna-NM_117555.4	Chr4	0.557258	1.55591	0.358156

## Sheet: A. eriantha-rice
AeTIFY Gene ID	Genomic location	OsTIFY Gene ID	Genomic location	Ka	Ks	Ka/Ks
DTZ79_11g10370	Chr11	LOC_Os07g42370.1	Chr7	0.7071	44.7374	0.0158
DTZ79_11g10370	Chr11	LOC_Os09g26780.1	Chr9	0.7666	48.5167	0.0158
DTZ79_13g04380	Chr13	LOC_Os04g32480.1	Chr4	0.734702	2.22493	0.330213
DTZ79_20g14030	Chr20	LOC_Os03g08320.1	Chr3	0.669928	2.00278	0.334499
DTZ79_20g14030	Chr20	LOC_Os03g28940.1	Chr3	0.5238	8.0151	0.0654
DTZ79_20g14030	Chr20	LOC_Os07g42370.1	Chr7	0.502644	2.37949	0.211241
DTZ79_20g14030	Chr20	LOC_Os09g26780.1	Chr9	0.662464	2.20962	0.299809
