# Supplementary material for: Genome-wide identification and characterization of the TIFY gene family in kiwifruit
Source: BMC Genomics. 2022 Mar 5;23:179. doi: 10.1186/s12864-022-08398-8 (PMC8897921; doi:10.1186/s12864-022-08398-8)
Supplement: Supplementary file 5 — Additional file 5. One-to-one orthologous relationships between A. chinensis and other five plant species. [file 12864_2022_8398_MOESM5_ESM.xlsx]

## Sheet: A. chinensis-tea
Table S6 One-to-one orthologous relationships between A. chinensis and other five plant species
AcTIFY-v3 Gene ID	Genomic location	CsTIFY Gene ID	Genomic location	Ka	Ks	Ka/Ks
Actinidia00311.t1	LG6	rna-gnl|WGS:JACBKZ|W08g017984_mrna	Chr8	0.108716	0.502324	0.216426
Actinidia00311.t1	LG6	rna-gnl|WGS:JACBKZ|W12g024820_mrna	Chr12	0.0844238	0.485129	0.174023
Actinidia00643.t1	LG19	rna-gnl|WGS:JACBKZ|W04g011227_mrna	Chr4	0.164319	0.398395	0.412452
Actinidia09108.t1	LG28	rna-gnl|WGS:JACBKZ|W15g031805_mrna	Chr15	0.187258	0.391518	0.478287
Actinidia09609.t1	LG7	rna-gnl|WGS:JACBKZ|W10g021455_mrna	Chr10	0.234431	0.595932	0.393386
Actinidia10272.t1	LG21	rna-gnl|WGS:JACBKZ|W08g017984_mrna	Chr8	0.413077	1.83103	0.225598
Actinidia10272.t1	LG21	rna-gnl|WGS:JACBKZ|W09g020643_mrna	Chr9	0.131714	0.330363	0.398696
Actinidia12384.t1	LG25	rna-gnl|WGS:JACBKZ|W11g023904_mrna	Chr11	0.160026	0.420269	0.380771
Actinidia13280.t1	LG20	rna-gnl|WGS:JACBKZ|W13g027763_mrna	Chr13	0.141151	0.528115	0.267273
Actinidia13429.t1	LG6	rna-gnl|WGS:JACBKZ|W13g027763_mrna	Chr13	0.159969	0.493189	0.324356
Actinidia18522.t1	LG6	rna-gnl|WGS:JACBKZ|W08g018418_mrna	Chr8	0.133981	0.418983	0.319778
Actinidia19959.t1	LG17	rna-gnl|WGS:JACBKZ|W15g031805_mrna	Chr15	0.19851	0.357663	0.55502
Actinidia22128.t1	LG13	rna-gnl|WGS:JACBKZ|W03g006212_mrna	Chr3	0.482973	1.56846	0.307929
Actinidia22128.t1	LG13	rna-gnl|WGS:JACBKZ|W10g021455_mrna	Chr10	0.310352	0.846483	0.366637
Actinidia28027.t1	LG7	rna-gnl|WGS:JACBKZ|W08g017984_mrna	Chr8	0.133396	0.567278	0.235151
Actinidia28027.t1	LG7	rna-gnl|WGS:JACBKZ|W12g024820_mrna	Chr12	0.0826346	0.565515	0.146123
Actinidia29942.t1	LG9	rna-gnl|WGS:JACBKZ|W02g003642_mrna	Chr2	0.424279	1.40114	0.30281
Actinidia30242.t1	LG20	rna-gnl|WGS:JACBKZ|W02g003642_mrna	Chr2	0.141495	0.732939	0.193051
Actinidia30242.t1	LG20	rna-gnl|WGS:JACBKZ|W14g028343_mrna	Chr14	0.450326	1.91118	0.235627
Actinidia30601.t1	LG29	rna-gnl|WGS:JACBKZ|W03g006212_mrna	Chr3	0.369038	1.31628	0.280364
Actinidia30601.t1	LG29	rna-gnl|WGS:JACBKZ|W10g021455_mrna	Chr10	0.298918	0.734642	0.406889
Actinidia32203.t1	LG11	rna-gnl|WGS:JACBKZ|W02g003642_mrna	Chr2	0.44132	1.67006	0.264254
Actinidia32203.t1	LG11	rna-gnl|WGS:JACBKZ|W14g028343_mrna	Chr14	0.278166	0.706314	0.393828
Actinidia34008.t1	LG6	rna-gnl|WGS:JACBKZ|W03g006212_mrna	Chr3	0.228169	0.734025	0.310847
Actinidia34008.t1	LG6	rna-gnl|WGS:JACBKZ|W10g021455_mrna	Chr10	0.216515	0.619496	0.349502

## Sheet: A. chinensis-tomato
AcTIFY-v3 Gene ID	Genomic location	SlTIFY Gene ID	Genomic location	Ka	Ks	Ka/Ks
Actinidia00311.t1	LG6	rna-XM_004230522.4	Chr1	0.195401	1.62065	0.120569
Actinidia00311.t1	LG6	rna-NM_001278991.1	Chr10	0.231893	1.23657	0.187529
Actinidia07706.t1	LG18	rna-XM_004244873.4	Chr8	0.2796	4.4719	0.0625
Actinidia09108.t1	LG28	rna-XM_010324750.3	Chr6	0.324156	0.995566	0.3256
Actinidia09108.t1	LG28	rna-XM_004247150.4	Chr9	0.322359	0.845034	0.381474
Actinidia09609.t1	LG7	rna-XM_026028982.1	Chr1	0.538392	2.01614	0.267042
Actinidia10272.t1	LG21	rna-XM_004230522.4	Chr1	0.4447	50.837	0.0087
Actinidia10272.t1	LG21	rna-XM_026030825.1	Chr4	0.5376	9.289	0.0579
Actinidia12384.t1	LG25	rna-XM_010319438.3	Chr1	0.258699	1.16493	0.222073
Actinidia13280.t1	LG20	rna-XM_004241754.3	Chr6	0.314069	1.1568	0.271498
Actinidia18522.t1	LG6	rna-XM_010326543.3	Chr8	0.345899	1.90497	0.181577
Actinidia19959.t1	LG17	rna-XM_010324750.3	Chr6	0.342624	0.963693	0.355533
Actinidia19959.t1	LG17	rna-XM_004247150.4	Chr9	0.321025	0.867283	0.37015
Actinidia22128.t1	LG13	rna-XM_026028982.1	Chr1	0.6077	51.0165	0.0119
Actinidia28027.t1	LG7	rna-XM_004230522.4	Chr1	0.227988	1.54863	0.147219
Actinidia28027.t1	LG7	rna-NM_001278991.1	Chr10	0.249976	1.10763	0.225685
Actinidia29942.t1	LG9	rna-XM_004243648.3	Chr7	0.6709	19.1301	0.0351
Actinidia30242.t1	LG20	rna-XM_004243648.3	Chr7	0.327769	1.69056	0.193882
Actinidia30242.t1	LG20	rna-NM_001247954.1	Chr12	0.442102	3.40267	0.129928
Actinidia30601.t1	LG29	rna-XM_026028982.1	Chr1	0.5627	54.5492	0.0103
Actinidia32203.t1	LG11	rna-NM_001247294.2	Chr3	0.491234	2.29744	0.213818
Actinidia32203.t1	LG11	rna-XM_004252359.4	Chr12	0.50752	1.29037	0.393313
Actinidia32203.t1	LG11	rna-NM_001247954.1	Chr12	0.630137	2.01261	0.313095
Actinidia39583.t1	LG22	rna-XM_010326543.3	Chr8	0.337052	1.91709	0.175814

## Sheet: A. chinensis-grape
AcTIFY-v3 Gene ID	Genomic location	VvTIFY Gene ID	Genomic location	Ka	Ks	Ka/Ks
Actinidia00311.t1	LG6	rna-XM_002270325.4	NW_003724155.1	0.163891	1.29591	0.126468
Actinidia00643.t1	LG19	rna-XM_002263671.4	Chr9	0.230229	0.896766	0.256732
Actinidia07706.t1	LG18	rna-XM_002277733.4	Chr10	0.210479	1.03557	0.20325
Actinidia09108.t1	LG28	rna-XM_010651656.2	Chr5	0.384436	1.05343	0.364936
Actinidia09108.t1	LG28	rna-XM_010647812.2	NW_003724203.1	0.24375	0.596262	0.408797
Actinidia09609.t1	LG7	rna-XM_002262714.3	Chr1	0.349451	1.42355	0.245478
Actinidia10272.t1	LG21	rna-XM_002283717.3	Chr18	0.477632	1.95475	0.244344
Actinidia12384.t1	LG25	rna-XM_002284819.2	Chr1	0.256344	0.807583	0.317421
Actinidia13280.t1	LG20	rna-XM_002282380.4	Chr4	0.243464	0.832846	0.292328
Actinidia18522.t1	LG6	rna-XM_002277733.4	Chr10	0.232936	1.29505	0.179867
Actinidia19959.t1	LG17	rna-XM_010651656.2	Chr5	0.39994	1.16436	0.343484
Actinidia19959.t1	LG17	rna-XM_010647812.2	NW_003724203.1	0.238902	0.583597	0.409362
Actinidia22128.t1	LG13	rna-XM_002262714.3	Chr1	0.315433	1.55803	0.202457
Actinidia28027.t1	LG7	rna-XM_002270325.4	NW_003724155.1	0.172256	1.18712	0.145104
Actinidia29942.t1	LG9	rna-XM_002272327.4	Chr9	0.485458	1.9745	0.245863
Actinidia29942.t1	LG9	rna-XM_002277121.3	Chr11	0.421575	1.49378	0.28222
Actinidia30242.t1	LG20	rna-XM_002272327.4	Chr9	0.416557	1.37282	0.303433
Actinidia30242.t1	LG20	rna-XM_002277121.3	Chr11	0.218538	1.07773	0.202777
Actinidia30601.t1	LG29	rna-XM_002262714.3	Chr1	0.350383	2.01623	0.173781
Actinidia32203.t1	LG11	rna-XM_002272327.4	Chr9	0.411805	1.55934	0.26409
Actinidia32203.t1	LG11	rna-XM_002277121.3	Chr11	0.453981	1.61953	0.280317
Actinidia34008.t1	LG6	rna-XM_002262714.3	Chr1	0.301563	1.29986	0.231997
Actinidia39007.t1	LG19	rna-XM_010659694.2	Chr12	0.526192	1.75917	0.299114
Actinidia39583.t1	LG22	rna-XM_002277733.4	Chr10	0.212454	1.24193	0.171067

## Sheet: A. chinensis-Arabidopsis
AcTIFY-v3 Gene ID	Genomic location	AtTIFY Gene ID	Genomic location	Ka	Ks	Ka/Ks
Actinidia07706.t1	LG18	rna-NM_102753.4	Chr1	0.3913	51.9718	0.0075
Actinidia07706.t1	LG18	rna-NM_129014.4	Chr2	0.525665	1.77998	0.295321
Actinidia09108.t1	LG28	rna-NM_117555.4	Chr4	0.550749	1.63368	0.337121
Actinidia09609.t1	LG7	rna-NM_001343262.1	Chr5	0.425755	1.42188	0.299432
Actinidia10272.t1	LG21	rna-NM_001203892.1	Chr4	0.45462	4.863	0.1123
Actinidia12384.t1	LG25	rna-NM_001334477.1	Chr1	0.560833	3.60463	0.155587
Actinidia13280.t1	LG20	rna-NM_119409.4	Chr4	0.525466	5.12235	0.102583
Actinidia18522.t1	LG6	rna-NM_102753.4	Chr1	0.45	4.7681	0.0944
Actinidia18522.t1	LG6	rna-NM_129014.4	Chr2	0.4758	4.7995	0.0991
Actinidia19959.t1	LG17	rna-NM_117555.4	Chr4	0.513734	1.552	0.331015
Actinidia22128.t1	LG13	rna-NM_001343262.1	Chr5	0.335932	1.64326	0.20443
Actinidia30242.t1	LG20	rna-NM_001332386.1	Chr1	0.398657	2.96137	0.134619
Actinidia30242.t1	LG20	rna-NM_105904.4	Chr1	0.535031	2.02857	0.263748
Actinidia30601.t1	LG29	rna-NM_001343262.1	Chr5	0.356458	1.75987	0.202548
Actinidia32203.t1	LG11	rna-NM_105904.4	Chr1	0.618772	3.14903	0.196496
Actinidia32203.t1	LG11	rna-NM_101599.3	Chr1	0.6324	6.0287	0.1049
Actinidia34008.t1	LG6	rna-NM_001343262.1	Chr5	0.407852	1.52809	0.266904
Actinidia39583.t1	LG22	rna-NM_102753.4	Chr1	0.47	55.8454	0.0084
Actinidia39583.t1	LG22	rna-NM_129014.4	Chr2	0.357379	2.30322	0.155165

## Sheet: A. chinensis-rice
AcTIFY-v3 Gene ID	Genomic location	OsTIFY Gene ID	Genomic location	Ka	Ks	Ka/Ks
Actinidia09609.t1	LG7	LOC_Os04g32480.1	Chr4	0.579564	1.91877	0.30205
Actinidia22128.t1	LG13	LOC_Os04g32480.1	Chr4	0.731022	2.21338	0.330274
Actinidia29942.t1	LG9	LOC_Os03g08320.1	Chr3	0.791279	1.95013	0.405758
Actinidia30242.t1	LG20	LOC_Os03g08320.1	Chr3	0.692938	1.89199	0.366249
Actinidia30242.t1	LG20	LOC_Os03g28940.1	Chr3	0.5091	8.6121	0.0591
Actinidia30242.t1	LG20	LOC_Os07g42370.1	Chr7	0.465677	3.27391	0.142238
Actinidia30242.t1	LG20	LOC_Os09g26780.1	Chr9	0.55438	1.73358	0.31979
Actinidia30601.t1	LG29	LOC_Os04g32480.1	Chr4	0.594248	4.72076	0.12588
Actinidia32203.t1	LG11	LOC_Os03g08320.1	Chr3	0.698101	3.7024	0.188554
Actinidia32203.t1	LG11	LOC_Os07g42370.1	Chr7	0.6507	3.3911	0.1919
Actinidia32203.t1	LG11	LOC_Os09g26780.1	Chr9	0.676787	2.54633	0.265789
Actinidia34008.t1	LG6	LOC_Os04g32480.1	Chr4	0.668043	2.75491	0.242492
