# Supplementary material for: Genome-wide identification and characterization of the TIFY gene family in kiwifruit
Source: BMC Genomics. 2022 Mar 5;23:179. doi: 10.1186/s12864-022-08398-8 (PMC8897921; doi:10.1186/s12864-022-08398-8)
Supplement: Supplementary file 6 — Additional file 6. The homologous relationships between A. eriantha and A. chinensis. [file 12864_2022_8398_MOESM6_ESM.xlsx]

## Sheet: A. chiensis--A. eriantha
Table S7 The homologous relationships between A. eriantha and A. chinensis
Gene name	Gene ID	Genomic location	Gene name	Gene ID	Genomic location	Ka	Ks	Ka/Ks
AeZML1	DTZ79_04g05010	Chr04	AcZML4	Actinidia10272.t1	LG21	0.134008	0.296151	0.452498
AeJAZ1	DTZ79_06g00620	Chr06	AcJAZ6	Actinidia22128.t1	LG13	0.250172	1.08547	0.230472
AeJAZ1	DTZ79_06g00620	Chr06	AcJAZ12	Actinidia30601.t1	LG29	0.253132	0.874884	0.289332
AeJAZ1	DTZ79_06g00620	Chr06	AcJAZ2	Actinidia34008.t1	LG6	0.0701257	0.162182	0.432389
AeZML2	DTZ79_06g10710	Chr06	AcZML1	Actinidia00311.t1	LG6	0.0486369	0.0837621	0.580656
AeTIFY1	DTZ79_06g05290	Chr06	AcTIFY1	Actinidia13429.t1	LG6	0.0451847	0.0667583	0.676841
AeZML2	DTZ79_06g10710	Chr06	AcZML2	Actinidia28027.t1	LG7	0.160894	0.549494	0.292803
AeJAZ1	DTZ79_06g00620	Chr06	AcJAZ3	Actinidia09609.t1	LG7	0.105249	0.19754	0.5328
AeJAZ3	DTZ79_09g00470	Chr09	AcJAZ5	Actinidia32203.t1	LG11	0.453742	2.34131	0.193798
AeJAZ3	DTZ79_09g00470	Chr09	AcJAZ9	Actinidia30242.t1	LG20	0.201385	0.713714	0.282165
AeJAZ3	DTZ79_09g00470	Chr09	AcJAZ4	Actinidia29942.t1	LG9	0.219387	0.425857	0.515167
AeJAZ4	DTZ79_11g10370	Chr11	AcJAZ5	Actinidia32203.t1	LG11	0.117735	0.232098	0.507263
AeJAZ4	DTZ79_11g10370	Chr11	AcJAZ9	Actinidia30242.t1	LG20	0.5733	2.701	0.2123
AeJAZ4	DTZ79_11g10370	Chr11	AcJAZ4	Actinidia29942.t1	LG9	0.6762	48.4893	0.0139
AeJAZ5	DTZ79_13g04380	Chr13	AcJAZ6	Actinidia22128.t1	LG13	0.020182	0.0490973	0.411062
AeJAZ5	DTZ79_13g04380	Chr13	AcJAZ12	Actinidia30601.t1	LG29	0.10133	0.318749	0.317898
AeJAZ5	DTZ79_13g04380	Chr13	AcJAZ2	Actinidia34008.t1	LG6	0.223363	0.727425	0.307059
AeJAZ5	DTZ79_13g04380	Chr13	AcJAZ3	Actinidia09609.t1	LG7	0.190916	0.664889	0.28714
AePPD1	DTZ79_17g08960	Chr17	AcPPD1	Actinidia19959.t1	LG17	0.182357	0.37218	0.489968
AePPD1	DTZ79_17g08960	Chr17	AcPPD2	Actinidia09108.t1	LG28	0.233619	0.358009	0.652549
AeJAZ7	DTZ79_18g11990	Chr18	AcJAZ7	Actinidia07706.t1	LG18	0.0278	0.0003	99
AeJAZ7	DTZ79_18g11990	Chr18	AcJAZ10	Actinidia39583.t1	LG22	0.0803903	0.26805	0.299908
AeJAZ7	DTZ79_18g11990	Chr18	AcJAZ1	Actinidia18522.t1	LG6	0.204212	1.29365	0.157858
AeZML6	DTZ79_19g02970	Chr19	AcZML1	Actinidia00311.t1	LG6	0.0698276	0.223363	0.31262
AeZML6	DTZ79_19g02970	Chr19	AcZML2	Actinidia28027.t1	LG7	0.0992919	0.4851	0.204683
AeJAZ8	DTZ79_20g14030	Chr20	AcJAZ5	Actinidia32203.t1	LG11	0.465202	2.21247	0.210263
AeTIFY2	DTZ79_20g01970	Chr20	AcTIFY2	Actinidia13280.t1	LG20	0.0319242	0.0528155	0.604447
AeJAZ8	DTZ79_20g14030	Chr20	AcJAZ9	Actinidia30242.t1	LG20	0.00497033	0.0499029	0.0996001
AeTIFY2	DTZ79_20g01970	Chr20	AcTIFY1	Actinidia13429.t1	LG6	0.147009	0.200021	0.734964
AeZML7	DTZ79_21g05530	Chr21	AcZML4	Actinidia10272.t1	LG21	0.00990931	0.0527244	0.187945
AeZML7	DTZ79_21g05530	Chr21	AcZML2	Actinidia28027.t1	LG7	0.4353	5.5193	0.0789
AeJAZ9	DTZ79_22g09700	Chr22	AcJAZ7	Actinidia07706.t1	LG18	0.128056	0.370276	0.345839
AeJAZ9	DTZ79_22g09700	Chr22	AcJAZ10	Actinidia39583.t1	LG22	0.0508054	0.111315	0.456411
AeJAZ9	DTZ79_22g09700	Chr22	AcJAZ1	Actinidia18522.t1	LG6	0.268987	1.38966	0.193563
AeZML8	DTZ79_23g18570	Chr23	AcZML3	Actinidia00643.t1	LG19	0.161255	0.256951	0.627572
AeJAZ10	DTZ79_25g01800	Chr25	AcJAZ11	Actinidia12384.t1	LG25	0.158807	0.224407	0.707674
AeJAZ11	DTZ79_27g08030	Chr27	AcJAZ11	Actinidia12384.t1	LG25	0.058642	0.148385	0.395202
AePPD2	DTZ79_28g03670	Chr28	AcPPD1	Actinidia19959.t1	LG17	0.0369993	0.1137	0.32541
AePPD2	DTZ79_28g03670	Chr28	AcPPD2	Actinidia09108.t1	LG28	0.0187716	0.0463177	0.405279
